# Supplementary material for: Information Encoding in Bursting Spiking Neural Network Modulated by Astrocytes
Source: Entropy (Basel). 2023 May 1;25(5):745. doi: 10.3390/e25050745 (PMC10217185; doi:10.3390/e25050745)
Supplement: Supplementary file 1 [file entropy-25-00745-s001.zip]

Archive with 1 entries (1 files):
- entropy-2282406-supplementary.pdf
